# Supplementary material for: Mandatory COVID-19 Vaccination for Healthcare Professionals and Its Association With General Vaccination Knowledge: A Nationwide Cross-Sectional Survey in Cyprus
Source: Front Public Health. 2022 May 11;10:897526. doi: 10.3389/fpubh.2022.897526 (PMC9130732; doi:10.3389/fpubh.2022.897526)
Supplement: Supplementary file 1 [file Data_Sheet_1.ZIP]

Archive with 6 entries (6 files):
- Supplementary Figure 1.jpg
- Supplementary Figure 2.jpg
- Supplementary Figure 3.jpg
- Supplementary Table 1.docx
- Supplementary Table 2.docx
- Supplementary Table 3.docx
